# Supplementary material for: Estimating Consumption to Biomass Ratio in Non-Stationary Harvested Fish Populations
Source: PLoS One. 2015 Nov 3;10(11):e0141538. doi: 10.1371/journal.pone.0141538 (PMC4631494; doi:10.1371/journal.pone.0141538)
Supplement: S1 Dataset — (XLSX) [file pone.0141538.s001.xlsx]

## Sheet: Figure 3
			Pink cusk-eel (south) med(95% CI)								Pink cusk-eel (North) med(95% CI)								Southern hake med(95% CI)								Empirical estimates
			New method				Aydin method				New method				Aydin method				New method				Aydin method
year		med	lower	upper		med	lower	upper		med	lower	upper		med	lower	upper		med	lower	upper		med	lower	upper		Pink cusk-eel (north)	Pink cusk-eel (south)	Southern Hake
1978		1.2163	1.1753	1.2554		1.1246	1.0602	1.2054		1.7642	1.7029	1.8241		1.4355	1.336	1.572		1.4876	1.4531	1.5295		1.092	1.0533	1.13		1.88	1.77	1.6
1979		1.2092	1.1715	1.2443		1.041	0.9946	1.101		1.7472	1.6942	1.7981		1.4098	1.3185	1.5299		1.5006	1.4482	1.5601		1.2513	1.2046	1.3027		1.88	1.77	1.6
1980		1.2232	1.1762	1.2707		0.9709	0.9398	1.0119		1.73	1.6557	1.8008		1.4351	1.3352	1.5674		1.4812	1.4305	1.5407		1.3029	1.2503	1.363		1.88	1.77	1.6
1981		1.3013	1.263	1.3379		1.0889	1.0319	1.1567		1.8336	1.7762	1.8877		1.4903	1.3798	1.638		1.4723	1.422	1.5286		1.2764	1.2251	1.3338		1.88	1.77	1.6
1982		1.2861	1.2523	1.3183		1.1984	1.1183	1.2933		1.8388	1.783	1.8893		1.3043	1.2364	1.3942		1.4317	1.3864	1.4844		1.3051	1.2491	1.371		1.88	1.77	1.6
1983		1.2594	1.2243	1.2939		1.2331	1.1457	1.338		1.788	1.7298	1.8419		1.2494	1.1985	1.3198		1.3913	1.3479	1.4423		1.3578	1.2912	1.4393		1.88	1.77	1.6
1984		1.2703	1.2393	1.3009		1.2724	1.1804	1.3892		1.6886	1.6283	1.7509		1.3129	1.2477	1.4025		1.3833	1.3389	1.4312		1.2853	1.2285	1.353		1.88	1.77	1.6
1985		1.2509	1.2196	1.2815		1.2061	1.1234	1.3096		1.6457	1.5894	1.7016		1.278	1.2245	1.3526		1.3807	1.3388	1.4291		1.2914	1.2309	1.3645		1.88	1.77	1.6
1986		1.2002	1.1697	1.2311		1.1725	1.098	1.2673		1.6467	1.595	1.7004		1.4994	1.3991	1.6265		1.4283	1.3824	1.4811		1.2891	1.2234	1.3676		1.88	1.77	1.6
1987		1.1664	1.1375	1.1952		1.2293	1.1606	1.3151		1.6767	1.6267	1.7242		1.7259	1.5951	1.8796		1.4366	1.3925	1.4878		1.3608	1.2785	1.4624		1.88	1.77	1.6
1988		1.177	1.1486	1.2038		1.3527	1.2794	1.4329		1.7159	1.669	1.7634		1.7051	1.5877	1.8377		1.4569	1.4123	1.5066		1.4694	1.3559	1.6094		1.88	1.77	1.6
1989		1.187	1.1594	1.2144		1.3536	1.2832	1.4321		1.733	1.6841	1.7805		1.8213	1.6898	1.9711		1.4684	1.4246	1.5208		1.602	1.4505	1.7904		1.88	1.77	1.6
1990		1.1834	1.1557	1.2118		1.4702	1.3929	1.5534		1.6915	1.6317	1.7465		1.6391	1.529	1.7603		1.4704	1.4274	1.5224		1.5819	1.4272	1.7846		1.88	1.77	1.6
1991		1.1701	1.1403	1.1999		1.3715	1.2924	1.4595		1.6455	1.5769	1.7083		1.482	1.4007	1.5713		1.5091	1.4625	1.5648		1.6132	1.4451	1.8427		1.88	1.77	1.6
1992		1.148	1.1177	1.1791		1.2873	1.2184	1.3679		1.6125	1.538	1.6816		1.398	1.3324	1.4735		1.5289	1.4815	1.5865		1.5317	1.3803	1.7435		1.88	1.77	1.6
1993		1.1748	1.144	1.2057		1.1988	1.1418	1.2673		1.6731	1.6021	1.7396		1.4449	1.3643	1.5507		1.543	1.4913	1.6001		1.5766	1.4119	1.8106		1.88	1.77	1.6
1994		1.2054	1.1737	1.2354		1.2012	1.1444	1.2729		1.7434	1.6802	1.8025		1.4816	1.39	1.5972		1.5557	1.5016	1.616		1.4074	1.2914	1.5762		1.88	1.77	1.6
1995		1.1765	1.1449	1.2086		1.334	1.2552	1.4218		1.7539	1.6953	1.808		1.683	1.5504	1.8451		1.5536	1.4982	1.6198		1.4374	1.3152	1.614		1.88	1.77	1.6
1996		1.1459	1.1132	1.1792		1.0841	1.0388	1.1376		1.7686	1.7109	1.8229		1.6696	1.528	1.8661		1.5259	1.4678	1.5938		1.446	1.3199	1.6272		1.88	1.77	1.6
1997		1.152	1.1169	1.1857		1.1521	1.0923	1.2219		1.7422	1.6819	1.7988		1.6624	1.5193	1.8424		1.5363	1.4698	1.6125		1.4341	1.3114	1.6107		1.88	1.77	1.6
1998		1.1639	1.1255	1.2023		1.1759	1.1134	1.2473		1.7534	1.6917	1.8114		1.654	1.5163	1.8261		1.5346	1.465	1.6185		1.4234	1.3042	1.5939		1.88	1.77	1.6
1999		1.1739	1.1338	1.2137		1.1872	1.1227	1.2655		1.7118	1.6422	1.78		1.5943	1.469	1.7613		1.5778	1.4949	1.6728		1.4272	1.3063	1.5997		1.88	1.77	1.6
2000		1.2737	1.2298	1.3127		1.4009	1.2898	1.5275		1.6247	1.5405	1.7088		1.5082	1.4057	1.6433		1.5493	1.4533	1.6532		1.4742	1.3395	1.6662		1.88	1.77	1.6
2001		1.3174	1.2743	1.3578		1.1489	1.0769	1.2358		1.6977	1.6073	1.7875		1.538	1.4219	1.694		1.4873	1.3825	1.6115		1.5051	1.3582	1.7142		1.88	1.77	1.6
2002		1.1739	1.1338	1.2137		1.334	1.2552	1.4218		1.7755	1.6815	1.8644		1.3776	1.296	1.4901		1.4715	1.3379	1.6319		1.4918	1.3461	1.7036		1.88	1.77	1.6
2003		1.2546	1.199	1.31		1.4025	1.2715	1.564		1.684	1.5513	1.8022		1.3734	1.3016	1.462		1.4532	1.2924	1.6599		1.4904	1.3436	1.7041		1.88	1.77	1.6
2004		1.2354	1.1745	1.2927		1.3008	1.1914	1.4371		1.6649	1.5131	1.8099		1.4178	1.3321	1.517		1.4894	1.2845	1.7452		1.523	1.3654	1.7507		1.88	1.77	1.6
